# Supplementary material for: Identification of New Protein Interactions between Dengue Fever Virus and Its Hosts, Human and Mosquito
Source: PLoS One. 2013 Jan 11;8(1):e53535. doi: 10.1371/journal.pone.0053535 (PMC3543448; doi:10.1371/journal.pone.0053535)
Supplement: Table S1 — Dengue-mosquito interactions found in this study. (XLSX) [file pone.0053535.s001.xlsx]

## Sheet: TableS1
Table S1: Dengue – mosquito protein interactions. “-” in Expression Result for Co-AP means that the host protein failed to express in the cell lysate, while “+” means that both host and dengue proteins were detected in the cell lysate. “-” in Co-AP Result means the interaction was not detected by Co-AP, while “+” means the interaction was detected. “NS” means that a Myc-tagged protein was co-prec…
VectorBaseID of transcript	Name of transcript	baitID	c_LEU	C_LACZ	Reporter Total (C_SUM)	Matrix Detections	Times isolated (ISTs_RFCs)	Reporter Total nonspecific bait 2 (DmEip63E)	Reporter Total nonspecific bait 1 (DmCycJ)	Expression result for Co-AP	Co-AP result	number_serotype	Dengue_1	Dengue_3	Dengue_4	Human ortholog(s)	Human interaction tested	Human interaction detected
AAEL005037	seryl-tRn/a synthetase	NS5	1.5	0	1.5	2	2	.5	0	+	-	2	Yes	No	No	ENSG00000031698	ENSG00000031698
AAEL002565	titin	NS3	2.5	2	4.5	2	1	0	.5	+	-	4	Yes	Yes	Yes	ENSG00000042781
AAEL011960	conserved hypothetical protein	CV	1.5	1	2.5	2	1	0	0	+	-	4	Yes	Yes	Yes	ENSG00000052749
AAEL014012	membrane-associated guanylate kinase (maguk)	NS5	1.5	3	4.5	2	1	0	0	+	-	3	Yes	No	Yes	ENSG00000072415
AAEL011708	heat shock protein	NS3	2.5	1	3.5	2	1	.5	0	+	+	4	Yes	Yes	Yes	ENSG00000080824;ENSG00000096384	ENSG00000096384; ENSG00000080824	ENSG00000096384
AAEL014843	heat shock protein	NS3	2.5	0	2.5	2	2	0	.3	+	+	4	Yes	Yes	Yes	ENSG00000080824;ENSG00000096384
AAEL011137	succinyl-coa:3-ketoacid-coenzyme a transferase	NS3	2.5	0	2.5	2	1	.5	0	+	+	4	Yes	Yes	Yes	ENSG00000083720;ENSG00000198754	ENSG00000083720; ENSG00000198754
AAEL005165	chaperone protein dnaj	NS3	0.5	0	0.5	2	6	.1	.5	+	-	3	Yes	Yes	No	ENSG00000086061;ENSG00000140403	ENSG00000086061; ENSG00000140403
AAEL005165	chaperone protein dnaj	NS5	0.5	0	0.5	2	2	.1	.5	+	-	3	Yes	Yes	No	ENSG00000086061;ENSG00000140403	ENSG00000086061; ENSG00000140403
AAEL010821	60S acidic ribosomal protein P0	NS3d	1.5	0	1.5	2	1	.7	0	+	NS	2	Yes	No	No	ENSG00000089157	ENSG00000089157
AAEL010821	60S acidic ribosomal protein P0	NS5	1.5	0	1.5	2	6	.7	0	+	+	3	Yes	Yes	No	ENSG00000089157	ENSG00000089157
AAEL005656	myosin heavy chain, nonmuscle or smooth muscle	NS5	1.5	0	1.5	2	18	.3	1.1	+	-	3	Yes	Yes	No	ENSG00000092054;ENSG00000197616;ENSG00000109061;ENSG00000125414;ENSG00000133020;ENSG00000141048;ENSG00000109063;ENSG00000006788;ENSG00000078814;ENSG00000144821
AAEL005733	myosin heavy chain, nonmuscle or smooth muscle	NS5	2.5	0	2.5	2	1	0	0	+	-	3	Yes	Yes	No	ENSG00000092054;ENSG00000197616;ENSG00000109061;ENSG00000125414;ENSG00000133020;ENSG00000141048;ENSG00000109063;ENSG00000006788;ENSG00000078814;ENSG00000144821	ENSG00000078814
AAEL012095	26S protease regulatory subunit	NS5	2.5	3	5.5	2	36	.3	.4	+	+	4	Yes	Yes	Yes	ENSG00000100764;LOC646791
AAEL010360	nucleotide binding protein 2 (nbp 2)	NS5	1.5	1	2.5	2	1	.5	0	+	-	3	Yes	Yes	No	ENSG00000103274
AAEL003676	myosin I homologue, putative	CV	0.5	2	2.5	2	2	0	0	-	N/A	4	Yes	Yes	Yes	ENSG00000104637
AAEL004783	ornithine decarboxylase antizyme,	NS5	2.5	0	2.5	2	3	0	2	+	+	3	Yes	Yes	No	ENSG00000104904;ENSG00000180304
AAEL003750	conserved hypothetical protein	CA	2	0	2	2	2	0	2.5	+	-	4	Yes	Yes	Yes	ENSG00000107833;ENSG00000158806	ENSG00000107833; ENSG00000158806
AAEL014281	conserved hypothetical protein	NS5	1.5	0	1.5	2	4	0	0	+	+	3	Yes	No	Yes	ENSG00000109445
AAEL003104	tripartite motif protein trim2,3	NS5	1.5	0	1.5	2	2	.5	0	+	+	3	Yes	Yes	No	ENSG00000110171;ENSG00000109654	ENSG00000109654	ENSG00000109654
AAEL003415	lamin	NS5	1.5	5	6.5	2	2	2	0	+	-	3	Yes	Yes	No	ENSG00000113368;ENSG00000176619;ENSG00000160789	ENSG00000113368; ENSG00000160789
AAEL000951	elongation factor 1-beta2	NS5	2.5	0	2.5	2	1	.5	0	+	-	2	Yes	No	No	ENSG00000114942	ENSG00000114942	ENSG00000114942
AAEL011742	eukaryotic peptide chain release factor subunit	NS3	3	1	4	2	1	0	0	+	-	4	Yes	Yes	Yes	ENSG00000120705	ENSG00000120705
AAEL009285	dead box atp-dependent rna helicase	CV	1.5	0	1.5	2	1	0	0	-	N/A	4	Yes	Yes	Yes	ENSG00000123064	ENSG00000123064
AAEL013583	60S ribosomal protein L23	CV	1.5	2	3.5	2	2	0	0	+	-	4	Yes	Yes	Yes	ENSG00000125691	ENSG00000125691
AAEL012237	bhlhzip transcription factor max/bigmax	NS5	2.5	0	2.5	2	1	0	1	+	-	4	Yes	Yes	Yes	ENSG00000125952	ENSG00000125952
AAEL010975	paramyosin, long form	NS5	1.5	4	5.5	2	3	0	1.2	+	-	4	Yes	Yes	Yes	ENSG00000128849;ENSG00000143375
AAEL006577	aspartyl-tRn/a synthetase	NS5	1.5	0	1.5	2	2	.5	0	+	-	3	Yes	Yes	No	ENSG00000134440	ENSG00000134440
AAEL003064	conserved hypothetical protein	NS4B	1	3	4	2	3	0	0	-	N/A	2	Yes	No	No	ENSG00000134955;ENSG00000160190	ENSG00000134955
AAEL000950	conserved hypothetical protein	NS3d	0.5	0	0.5	2	1	.5	0	+	NS	2	Yes	No	No	ENSG00000135521	ENSG00000135521
AAEL000436	conserved hypothetical protein	NS5	2.5	2	4.5	2	12	0	.4	+	+	3	Yes	Yes	No	ENSG00000135632
AAEL003739	M-type 9 protein, putative	NS5	1.5	0	1.5	2	9	0	2.9	+	-	4	Yes	Yes	Yes	ENSG00000135736
AAEL009766	lipoamide acyltransferase component of branched-chain alpha-keto acid dehydrogenase	NS3	2.5	4	6.5	2	1	0	4.5	+	-	4	Yes	Yes	Yes	ENSG00000137992
AAEL007201	glutamyl aminopeptidase	NS3	2.5	2	4.5	2	4	.3	0	+	-	4	Yes	Yes	Yes	ENSG00000138792
AAEL010066	microfibril-associated protein	NS5	2.5	0	2.5	2	1	0	3	+	+	4	Yes	Yes	Yes	ENSG00000140259	ENSG00000140259
AAEL003973	conserved hypothetical protein	NS5	1.5	1	2.5	2	2	.5	0	+	+/-	4	Yes	Yes	Yes	ENSG00000145088;ENSG00000144597	ENSG00000145088; ENSG00000144597	ENSG00000145088; ENSG00000144597
AAEL005790	malic enzyme	NS5	1.5	1	2.5	2	1	2	0	+	+	4	Yes	Yes	Yes	ENSG00000151376;ENSG00000065833
AAEL010012	gtp-binding protein sar1	NS5	2.5	1	3.5	2	2	0	0	+	-	2	Yes	No	No	ENSG00000152700;ENSG00000079332	ENSG00000079332; ENSG00000152700
AAEL005524	adenosylhomocysteinase	NS5	0.5	0	0.5	2	2	0	0	+	-	2	Yes	No	No	ENSG00000158467;ENSG00000168710	ENSG00000168710
AAEL010782	carboxypeptidase	CV	0.5	0	0.5	2	1	0	0	+	-	4	Yes	Yes	Yes	ENSG00000158516;ENSG00000144410;ENSG00000128510;ENSG00000091704;ENSG00000158525;ENSG00000153002;ENSG00000080618;ENSG00000165078;ENSG00000163751	ENSG00000080618; ENSG00000153002; ENSG00000158516; ENSG00000091704; ENSG00000165078; ENSG00000158525; ENSG00000128510; ENSG00000163751
AAEL000752	conserved hypothetical protein	NS5	1.5	0	1.5	2	2	.5	0	+	-	3	Yes	No	Yes	ENSG00000160058
AAEL011985	conserved hypothetical protein	CV	0.5	3	3.5	2	3	0	0	+	-	4	Yes	Yes	Yes	ENSG00000160818	ENSG00000160818
AAEL010784	conserved hypothetical protein	NS5	1.5	1	2.5	2	1	.5	0	+	-	3	Yes	Yes	No	ENSG00000163956
AAEL010585	spermatogenesis associated factor	NS3	2.5	2	4.5	2	1	0	.5	+	+	4	Yes	Yes	Yes	ENSG00000165280
AAEL002508	26S protease regulatory subunit 6a	NS3	2.5	0	2.5	2	2	1.5	.5	+	-	4	Yes	Yes	Yes	ENSG00000165916
AAEL012827	endoplasmin	NS3	2.5	2	4.5	2	11	.1	1.3	+	+	4	Yes	Yes	Yes	ENSG00000166598	ENSG00000166598
AAEL012827	endoplasmin	NS5	2.5	2	4.5	2	1	.1	1.3	+	-	3	Yes	Yes	No	ENSG00000166598	ENSG00000166598
AAEL004500	eukaryotic translation elongation factor	NS5	0.5	0	0.5	2	2	0	0	+	+	3	Yes	Yes	No	ENSG00000167658
AAEL014396	protein farnesyltransferase alpha subunit	NS3	2.5	1	3.5	2	1	.1	0	+	-	4	Yes	Yes	Yes	ENSG00000168522	ENSG00000168522
AAEL014396	protein farnesyltransferase alpha subunit	NS5	2.5	1	3.5	2	7	.1	0	+	+	4	Yes	Yes	Yes	ENSG00000168522	ENSG00000168522
AAEL003345	argininosuccinate lyase	NS3	2.5	2	4.5	2	1	.5	2	+	+	4	Yes	Yes	Yes	ENSG00000169910
AAEL014104	conserved hypothetical protein	NS5	2.5	0	2.5	2	1	.5	0	+	-	3	Yes	No	Yes	ENSG00000172775
AAEL009101	eukaryotic translation initiation factor 3f, eif3f	NS3	1.5	3	4.5	2	1	.5	0	+	+	4	Yes	Yes	Yes	ENSG00000175390	ENSG00000175390
AAEL011988	tRNA selenocysteine associated protein (secp43)	NS5	1.5	0	1.5	2	4	.5	0	+	-	2	Yes	No	No	ENSG00000180098	ENSG00000180098
AAEL009614	seven in absentia, putative	NS5	1.5	0	1.5	2	2	1	0	+	-	3	Yes	Yes	No	ENSG00000181788
AAEL012348	splicing factor 3a	NS5	1.5	2	3.5	2	1	.5	0	+	-	4	Yes	Yes	Yes	ENSG00000183431	ENSG00000183431
AAEL012686	ribosomal protein S12, putative	NS4A	0.5	0	0.5	2	1	0	.5	-	N/A	2	Yes	No	No	ENSG00000186468
AAEL005567	nucleosome assembly protein	CA	2.5	0	2.5	2	3	0	.8	-	N/A	3	Yes	Yes	No	ENSG00000187109;ENSG00000205531
AAEL005567	nucleosome assembly protein	NS3	2.5	0	2.5	2	6	0	.8	+	+	4	Yes	Yes	Yes	ENSG00000187109;ENSG00000205531
AAEL013933	serine protease inhibitor, serpin	NS3	2.5	1	3.5	2	1	0	2	+	-	3	Yes	Yes	No	ENSG00000197249;ENSG00000165951;ENSG00000196136;ENSG00000100665;ENSG00000170099;ENSG00000188488;ENSG00000186910;ENSG00000165953;ENSG00000123561;ENSG00000170054;ENSG00000140093	ENSG00000188488; ENSG00000197249; ENSG00000100665; ENSG00000196136; ENSG00000165953; ENSG00000140093; ENSG00000123561; ENSG00000170099
AAEL009357	myosin v	NS5	1.5	1	2.5	2	1	0	1	+	-	3	Yes	Yes	No	ENSG00000197535;ENSG00000167306;ENSG00000128833	ENSG00000128833
AAEL008852	conserved hypothetical protein	CV	0.5	3	3.5	2	24	0	.9	+	-	4	Yes	Yes	Yes	ENSG00000198301
AAEL008700	conserved hypothetical protein	NS5	1.5	2	3.5	2	5	0	.6	+	+	2	Yes	No	No	ENSG00000205571;ENSG00000172062	ENSG00000205571; ENSG00000172062
AAEL000005	hypothetical protein	CV	1.5	0	1.5	2	1	0	1	+	-	4	Yes	Yes	Yes
AAEL000136	conserved hypothetical protein	NS3	2.5	5	7.5	2	3	0	6.5	+	-	4	Yes	Yes	Yes
AAEL000292	conserved hypothetical protein	CV	1.5	0	1.5	2	2	0	0	+	-	4	Yes	Yes	Yes
AAEL001553	conserved hypothetical protein	NS3	2.5	4	6.5	2	4	0	8	+	+	4	Yes	Yes	Yes
AAEL001892	conserved hypothetical protein	NS3	2.5	4	6.5	2	1	0	7	+	+	4	Yes	Yes	Yes
AAEL001984	hypothetical protein	CV	1.5	3	4.5	2	7	0	6	-	N/A	4	Yes	Yes	Yes
AAEL002057	conserved hypothetical protein	CV	0.5	0	0.5	2	1	0	1	+	-	4	Yes	Yes	Yes
AAEL002145	gonadotropin inducible transcription factor	NS3	0.5	0	0.5	2	1	0	0	+	-	1	No	No	No
AAEL002572	myosin regulatory light chain 2 (mlc-2)	NS3	2.5	0	2.5	2	18	.2	.2	+	-	2	Yes	No	No
AAEL002828	hypothetical protein	NS5	0.5	2	2.5	2	2	0	0	+	-	3	Yes	Yes	No
AAEL003815	zinc finger protein	NS3	2.5	2	4.5	2	1	0	.5	+	-	4	Yes	Yes	Yes
AAEL003929	conserved hypothetical protein	NS5	1.5	2	3.5	2	2	0	.5	+	-	3	Yes	Yes	No
AAEL004100	hypothetical protein	NS3	1.5	1	2.5	2	1	.3	0	+	-	4	Yes	Yes	Yes
AAEL004100	hypothetical protein	NS5	1.5	1	2.5	2	1	.3	0	+	-	4	Yes	Yes	Yes
AAEL004316	hypothetical protein	CV	0.5	1	1.5	2	1	0	.8	+	-	4	Yes	Yes	Yes
AAEL004316	hypothetical protein	NS5	0.5	1	1.5	2	1	0	.8	+	-	4	Yes	Yes	Yes
AAEL004484	predicted protein	NS3	2.5	0	2.5	2	4	.3	.3	+	+	3	Yes	No	Yes
AAEL004869	hypothetical protein	CV	1.5	3	4.5	2	3	0	5	+	-	4	Yes	Yes	Yes
AAEL006572	troponin C	NS5	1.5	1	2.5	2	1	.5	0	+	-	4	Yes	Yes	Yes
AAEL007406	Conserved hypothetical protein	PrM	0.5	0	0.5		1	0	.5	-	N/A	2	Yes	No	No
AAEL007850	hypothetical protein	NS3	2.5	0	2.5	2	2	.3	0	+	+	3	Yes	No	Yes
AAEL007850	hypothetical protein	NS3d	2.5	0	2.5	2	2	.3	0	+	NS	1	No	No	No
AAEL007980	hypothetical protein	NS5	2.5	1	3.5	2	2	0	0	+	-	3	Yes	Yes	No
AAEL008052	hypothetical protein	NS3	2.5	5	7.5	2	2	0	2	+	-	4	Yes	Yes	Yes
AAEL008746	hypothetical protein	NS3	2.5	5	7.5	2	3	.2	.2	+	-	4	Yes	Yes	Yes
AAEL009182	zinc finger protein, putative	NS5	2.5	0	2.5	2	5	.3	1	+	-	3	Yes	Yes	No
AAEL009460	conserved hypothetical protein	NS5	1.5	5	6.5	2	1	1	0	+	-	4	Yes	Yes	Yes
AAEL009484	conserved hypothetical protein	NS5	0.5	0	0.5	2	3	0	4.5	+	-	4	Yes	Yes	Yes
AAEL009948	aldehyde dehydrogenase	NS3	0.5	2	2.5	2	1	.3	0	+	-	4	Yes	Yes	Yes
AAEL010005	conserved hypothetical protein	NS5	1.5	4	5.5	2	1	0	0	+	-	2	Yes	No	No
AAEL010266	hypothetical protein	PrM	3	0	3	2	1	0	3	+	-	4	Yes	Yes	Yes
AAEL010507	hypothetical protein	NS5	1.5	0	1.5	2	2	4	0	+	+	4	Yes	Yes	Yes
AAEL011129	alcohol dehydrogenase	NS3	2.5	3	5.5	2	1	0	0	+	-	4	Yes	Yes	Yes
AAEL012527	conserved hypothetical protein	NS5	1.5	1	2.5	2	3	0	3	+	-	3	Yes	Yes	No
AAEL012556	Ofd1 protein, putative	NS3	2.5	0	2.5	2	3	0	5.5	+	-	4	Yes	Yes	Yes
AAEL012680	Juvenile hormone-inducible protein, putative	NS5	1.5	1	2.5	2	1	0	0	+	-	4	Yes	Yes	Yes
AAEL013075	conserved hypothetical protein	CA	1	0	1	2	2	0	0	+	+	4	Yes	Yes	Yes
AAEL013086	hypothetical protein	NS5	2.5	0	2.5	2	4	0	0	+	-	3	Yes	Yes	No
AAEL014845	heat shock protein	NS3	2.5	0	2.5	2	1	0	.5	+	+	4	Yes	Yes	Yes
