# Supplementary material for: Identification of New Protein Interactions between Dengue Fever Virus and Its Hosts, Human and Mosquito
Source: PLoS One. 2013 Jan 11;8(1):e53535. doi: 10.1371/journal.pone.0053535 (PMC3543448; doi:10.1371/journal.pone.0053535)
Supplement: Table S2 — Mosquito proteins with human orthologs that interact with proteins from other viruses. (XLSX) [file pone.0053535.s002.xlsx]

## Sheet: TableS2
Table S2. Mosquito proteins with human orthlogs that interact with proteins from other viruses.
Mosquito gene	Dengue Gene (this study)	Human Ortholog	Dengue interactions (from other sources)	HAdV interactions	HCV interactions	Herpes viruses interactions	HIV interactions	HPV interactions
AAEL002508	NS3	ENSG00000165916		HAdV-5_E1A			integrase; Vif; Tat
AAEL002565	NS3	ENSG00000154358, ENSG00000042781			NS3
AAEL003415	NS5	ENSG00000113368, ENSG00000176619, ENSG00000160789	NS3	HAdV-2_E1B	p7	HHV-1_UL31; HHV-1_ICP8; HHV-1_UL34	Vpr; Tat
AAEL004500	NS5	ENSG00000167658					Vpr
AAEL005567	C;NS3	ENSG00000187109, ENSG00000205531			NS3; NS5A	HHV-1_ICP8; EBV_EBNA1	Envelope surface glycoprotein gp120	HPV-8_E2; HPV-18_E2
AAEL005656	NS5	ENSG00000197616, ENSG00000092054, ENSG00000109061, ENSG00000125414, ENSG00000141048, ENSG00000133020, ENSG00000109063, ENSG00000006788, ENSG00000078814, ENSG00000144821					retropepsin
AAEL005733	NS5	ENSG00000197616, ENSG00000092054, ENSG00000109061, ENSG00000125414, ENSG00000141048, ENSG00000133020, ENSG00000109063, ENSG00000006788, ENSG00000078814, ENSG00000144821					retropepsin
AAEL008700	NS5	ENSG00000205571, ENSG00000172062						HPV-11_E2; HPV-16_E2; HPV-18_E2
AAEL011708	NS3	ENSG00000080824, ENSG00000096384	E		NS5A; Whole virus		Tat
AAEL012095	NS5	ENSG00000100764					integrase; Vif; Tat	HPV-16_E7
AAEL012237	NS5	ENSG00000125952					Envelope surface glycoprotein gp120
AAEL012686	NS4A	ENSG00000186468				EBV_EBNA-LP
AAEL013583	C	ENSG00000125691				EBV_EBNA-LP
AAEL013933	NS3	ENSG00000197249, ENSG00000165951, ENSG00000196136, ENSG00000100665, ENSG00000170099, ENSG00000188488, ENSG00000186910, ENSG00000165953, ENSG00000123561, ENSG00000170054, ENSG00000140093					Envelope surface glycoprotein gp160, precursor
AAEL014843	NS3	ENSG00000080824, ENSG00000096384	E		NS5A; Whole virus		Tat
AAEL010975	NS5	ENSG00000128849	NS5
AAEL009614	NS5	ENSG00000181788	NS5
