# Supplementary material for: Identification of New Protein Interactions between Dengue Fever Virus and Its Hosts, Human and Mosquito
Source: PLoS One. 2013 Jan 11;8(1):e53535. doi: 10.1371/journal.pone.0053535 (PMC3543448; doi:10.1371/journal.pone.0053535)
Supplement: Table S3 — NS3 domain analysis. (XLSX) [file pone.0053535.s003.xlsx]

## Sheet: TableS3
Table S3. NS3 Domain analysis
Host	Host Gene	Dengue Gene	NS3 bait originally used	Interacts with NS3 or NS3∆1-160	likely interface of interaction
Mosquito	AAEL000136	NS3	Full length	NS3	N-terminus
Mosquito	AAEL000950	NS3	NS3∆1-160	both	C-terminus
Mosquito	AAEL001553	NS3	Full length	NS3	N-terminus
Mosquito	AAEL001892	NS3	Full length	both	C-terminus
Mosquito	AAEL002145	NS3	Full length	NS3	N-terminus
Mosquito	AAEL002508	NS3	Full length	both	C-terminus
Mosquito	AAEL002565	NS3	Full length	both	C-terminus
Mosquito	AAEL002572	NS3	Full length	both	C-terminus
Mosquito	AAEL003345	NS3	Full length	both	C-terminus
Mosquito	AAEL003815	NS3	Full length	both	C-terminus
Mosquito	AAEL004100	NS3	Full length	both	C-terminus
Mosquito	AAEL004484	NS3	Full length	both	C-terminus
Mosquito	AAEL005165	NS3	Full length	both	C-terminus
Mosquito	AAEL005567	NS3	Full length	both	C-terminus
Mosquito	AAEL007201	NS3	Full length	both	C-terminus
Mosquito	AAEL007850	NS3	NS3∆1-160	both	C-terminus
Mosquito	AAEL008052	NS3	Full length	both	C-terminus
Mosquito	AAEL008746	NS3	Full length	both	C-terminus
Mosquito	AAEL009101	NS3	Full length	both	C-terminus
Mosquito	AAEL009766	NS3	Full length	NS3	N-terminus
Mosquito	AAEL009948	NS3	Full length	both	C-terminus
Mosquito	AAEL010585	NS3	Full length	both	C-terminus
Mosquito	AAEL010821	NS3	NS3∆1-160	both	C-terminus
Mosquito	AAEL011129	NS3	Full length	both	C-terminus
Mosquito	AAEL011137	NS3	Full length	both	C-terminus
Mosquito	AAEL011708	NS3	Full length	both	C-terminus
Mosquito	AAEL011742	NS3	Full length	both	C-terminus
Mosquito	AAEL012556	NS3	Full length	NS3	N-terminus
Mosquito	AAEL012827	NS3	Full length	both	C-terminus
Mosquito	AAEL013933	NS3	Full length	both	C-terminus
Mosquito	AAEL014396	NS3	Full length	both	C-terminus
Mosquito	AAEL014843	NS3	Full length	both	C-terminus
Mosquito	AAEL014845	NS3	Full length	both	C-terminus
Human	ANP32B	NS3	Full length	both	C-terminus
Human	CALCOCO2	NS3	Full length	both	C-terminus
Human	CORO1A	NS3	Full length	both	C-terminus
Human	DNTTIP2	NS3	Full length	both	C-terminus
Human	GOLGB1	NS3	Full length	both	C-terminus
Human	HBB	NS3	Full length	both	C-terminus
Human	LRRFIP1	NS3	NS3∆1-160	both	C-terminus
Human	MTF1	NS3	Full length	both	C-terminus
Human	NFKBIA	NS3	NS3∆1-160	both	C-terminus
Human	NRBP1	NS3	Full length	NS3	N-terminus
Human	OS9	NS3	Full length	both	C-terminus
Human	RILPL2	NS3	Full length	NS3	N-terminus
Human	RPL24	NS3	Full length	NS3	N-terminus
Human	ZNF410	NS3	Full length	both	C-terminus
