# Supplementary material for: Identification of New Protein Interactions between Dengue Fever Virus and Its Hosts, Human and Mosquito
Source: PLoS One. 2013 Jan 11;8(1):e53535. doi: 10.1371/journal.pone.0053535 (PMC3543448; doi:10.1371/journal.pone.0053535)
Supplement: Table S4 — Gene Ontology (GO) and domain enrichment for mosquito proteins. (XLSX) [file pone.0053535.s004.xlsx]

## Sheet: TableS4
Table S4. Enrichment of GO annotations and protein domains in mosquito proteins that interacted with dengue proteins
Dengue protein	GO-ID	p-value	corr p-value	Description	Genes in test set
Capsid	GO:003676	0.000186	0.00464	nucleic acid binding	AAEL011985; AAEL003676; AAEL002057; AAEL001984; AAEL009285; AAEL004869; AAEL000292; AAEL003750; AAEL000005
	GO:005622	0.000895	0.0112	intracellular	AAEL005567; AAEL013583; AAEL011985; AAEL003676; AAEL002057; AAEL001984; AAEL009285; AAEL004869; AAEL000292; AAEL000005
NS3	GO:006950	1.12e-05	0.000483	response to stress	AAEL012827; AAEL005165; AAEL014843; AAEL002145; AAEL011708; AAEL014845
	GO:005737	2.93e-05	0.00063	cytoplasm	AAEL009101; AAEL002508; AAEL012827; AAEL010821; AAEL005165; AAEL011742; AAEL011137; AAEL014843; AAEL003345; AAEL011708
	GO:008152	0.000197	0.0024	metabolic process	AAEL009101; AAEL012827; AAEL014396; AAEL002565; AAEL014843; AAEL011708; AAEL014845; AAEL009766; AAEL002508; AAEL011129; AAEL010821; AAEL005165; AAEL011742; AAEL011137; AAEL003345; AAEL002145; AAEL007201; AAEL001553; AAEL009948
	GO:019538	0.000224	0.0024	protein metabolic process	AAEL009101; AAEL002508; AAEL012827; AAEL010821; AAEL014396; AAEL005165; AAEL002565; AAEL011742; AAEL014843; AAEL011708; AAEL007201; AAEL014845
	GO:005622	0.000632	0.00544	intracellular	AAEL009101; AAEL005567; AAEL012827; AAEL000136; AAEL003815; AAEL014843; AAEL011708; AAEL004484; AAEL002508; AAEL010821; AAEL005165; AAEL011742; AAEL011137; AAEL003345; AAEL002145; AAEL007850
	GO:044238	0.00116	0.00835	primary metabolic process	AAEL009101; AAEL012827; AAEL014396; AAEL002565; AAEL014843; AAEL011708; AAEL014845; AAEL002508; AAEL010821; AAEL005165; AAEL011742; AAEL003345; AAEL002145; AAEL007201; AAEL001553
NS5	GO:005622	3.06e-06	0.000162	intracellular	AAEL010975; AAEL013086; AAEL012827; AAEL007980; AAEL010784; AAEL003415; AAEL010012; AAEL009182; AAEL005037; AAEL000951; AAEL005656; AAEL008700; AAEL009614; AAEL012237; AAEL010821; AAEL009357; AAEL005165; AAEL003739; AAEL014281; AAEL012348; AAEL006577; AAEL005733; AAEL012095; AAEL010360
	GO:043226	1.92e-05	0.000509	organelle	AAEL010975; AAEL013086; AAEL007980; AAEL010784; AAEL003415; AAEL010012; AAEL009182; AAEL005656; AAEL008700; AAEL009614; AAEL012237; AAEL010821; AAEL009357; AAEL014281; AAEL003739; AAEL012348; AAEL005733
	GO:000166	4.55e-05	0.000723	nucleotide binding	AAEL012827; AAEL004500; AAEL010012; AAEL005037; AAEL005656; AAEL009357; AAEL005165; AAEL009460; AAEL006577; AAEL005790; AAEL011988; AAEL005733; AAEL012095; AAEL010360
	GO:003774	5.46e-05	0.000723	motor activity	AAEL010975; AAEL009357; AAEL005733; AAEL005656
	GO:005737	0.00012	0.00125	cytoplasm	AAEL008700; AAEL012827; AAEL010821; AAEL005165; AAEL010784; AAEL006577; AAEL010012; AAEL000951; AAEL005037; AAEL012095; AAEL010360
	GO:005856	0.000141	0.00125	cytoskeleton	AAEL010975; AAEL009357; AAEL003415; AAEL005733; AAEL005656
	GO:043234	0.000509	0.00385	protein complex	AAEL010975; AAEL009357; AAEL003415; AAEL000951; AAEL005733; AAEL005656; AAEL012095
	GO:005623	0.00373	0.0247	cell	AAEL010975; AAEL013086; AAEL012827; AAEL007980; AAEL010784; AAEL003415; AAEL010012; AAEL009182; AAEL005037; AAEL000951; AAEL005656; AAEL008700; AAEL009614; AAEL012237; AAEL010821; AAEL009357; AAEL005165; AAEL003739; AAEL014281; AAEL012348; AAEL006577; AAEL005733; AAEL012095; AAEL010360
	GO:005575	0.00453	0.0267	cellular_component	AAEL010975; AAEL012827; AAEL007980; AAEL010066; AAEL009182; AAEL000951; AAEL005037; AAEL005656; AAEL008700; AAEL012237; AAEL009614; AAEL009357; AAEL010821; AAEL005165; AAEL014281; AAEL003739; AAEL006577; AAEL005733; AAEL012095; AAEL010360; AAEL013086; AAEL010784; AAEL003415; AAEL010012; AAEL012348
	GO:005634	0.00901	0.0478	nucleus	AAEL008700; AAEL013086; AAEL012237; AAEL009614; AAEL007980; AAEL003739; AAEL014281; AAEL012348; AAEL009182
Dengue protein	Interpro ID	p-value	corr p-value	Description	Genes in test set
Capsid	IPR000467	0.000167	0.00347	D111/G-patch	AAEL011985; AAEL003676
	IPR007087	0.00049	0.00347	Zinc finger, C2H2	AAEL002057; AAEL001984; AAEL004869; AAEL000292; AAEL000005
	IPR015880	0.000603	0.00347	Zinc finger, C2H2-like	AAEL002057; AAEL001984; AAEL004869; AAEL000292; AAEL000005
	IPR004301	0.00116	0.00347	Nucleoplasmin	AAEL003750
	IPR007949	0.00116	0.00347	SDA1	AAEL008852
	IPR012541	0.00116	0.00347	DBP10CT	AAEL009285
	IPR012977	0.00116	0.00347	Uncharacterised domain NUC130/133, N-terminal	AAEL008852
	IPR012978	0.00116	0.00347	Uncharacterised domain NUC173	AAEL011960
	IPR016024	0.00181	0.00483	Armadillo-type fold	AAEL011960; AAEL005567; AAEL008852
	IPR012934	0.00277	0.00665	Zinc finger, AD-type	AAEL002057; AAEL001984; AAEL000292
	IPR000218	0.00462	0.0101	Ribosomal protein L14b/L23e	AAEL013583
	IPR002164	0.00577	0.0115	Nucleosome assembly protein (NAP)	AAEL005567
	IPR003146	0.0138	0.0255	Proteinase inhibitor, carboxypeptidase propeptide	AAEL010782
	IPR009020	0.0263	0.0451	Proteinase inhibitor, propeptide	AAEL010782
	IPR000834	0.033	0.0496	Peptidase M14, carboxypeptidase A	AAEL010782
	IPR014014	0.033	0.0496	RNA helicase, DEAD-box type, Q motif	AAEL009285
NS3	IPR020575	4.58e-10	3.67e-08	Heat shock protein Hsp90, N-terminal	AAEL012827; AAEL014843; AAEL011708; AAEL014845
	IPR001404	1.07e-09	4.27e-08	Heat shock protein Hsp90	AAEL012827; AAEL014843; AAEL011708; AAEL014845
	IPR003594	1.5e-08	3.99e-07	ATPase-like, ATP-binding domain	AAEL012827; AAEL014843; AAEL011708; AAEL014845
	IPR020568	1.05e-06	2.1e-05	Ribosomal protein S5 domain 2-type fold	AAEL012827; AAEL014843; AAEL011708; AAEL014845
	IPR005938	0.00248	0.0198	ATPase, AAA-type, CDC48	AAEL010585
	IPR007307	0.00248	0.0198	Low temperature viability protein	AAEL000950
	IPR009049	0.00248	0.0198	Argininosuccinate lyase	AAEL003345
	IPR012791	0.00248	0.0198	3-oxoacid CoA-transferase, subunit B	AAEL011137
	IPR012792	0.00248	0.0198	3-oxoacid CoA-transferase, subunit A	AAEL011137
	IPR014388	0.00248	0.0198	3-oxoacid CoA-transferase	AAEL011137
	IPR003959	0.00481	0.0233	ATPase, AAA-type, core	AAEL002508; AAEL010585
	IPR001790	0.00495	0.0233	Ribosomal protein L10/acidic P0	AAEL010821
	IPR004165	0.00495	0.0233	Coenzyme A transferase	AAEL011137
	IPR004167	0.00495	0.0233	E3 binding	AAEL009766
	IPR005140	0.00495	0.0233	eRF1 domain 1/Pelota-like	AAEL011742
	IPR005141	0.00495	0.0233	eRF1 domain 2	AAEL011742
	IPR005142	0.00495	0.0233	eRF1 domain 3	AAEL011742
	IPR001078	0.00742	0.0293	2-oxoacid dehydrogenase acyltransferase, catalytic domain	AAEL009766
	IPR001305	0.00742	0.0293	Heat shock protein DnaJ, cysteine-rich domain	AAEL005165
	IPR003338	0.00742	0.0293	CDC48, N-terminal subdomain	AAEL010585
	IPR000362	0.00988	0.0293	Fumarate lyase	AAEL003345
	IPR002088	0.00988	0.0293	Protein prenyltransferase, alpha subunit	AAEL014396
	IPR003031	0.00988	0.0293	Delta crystallin	AAEL003345
	IPR008251	0.00988	0.0293	Chromo shadow	AAEL004484
	IPR009010	0.00988	0.0293	Aspartate decarboxylase-like fold	AAEL010585
	IPR018125	0.00988	0.0293	Chromo shadow, subgroup	AAEL004484
	IPR022761	0.00988	0.0293	Lyase 1, N-terminal	AAEL003345
	IPR002164	0.0123	0.034	Nucleosome assembly protein (NAP)	AAEL005567
	IPR008948	0.0123	0.034	L-Aspartase-like	AAEL003345
	IPR000641	0.0148	0.037	CbxX/CfqX	AAEL010585
	IPR017984	0.0148	0.037	Chromo domain subgroup	AAEL004484
	IPR023780	0.0148	0.037	Chromo domain	AAEL004484
	IPR005937	0.0172	0.0418	26S proteasome subunit P45	AAEL002508
	IPR000089	0.0197	0.0463	Biotin/lipoyl attachment	AAEL009766
NS5	IPR002928	1.44e-07	1.6e-05	Myosin tail	AAEL010975; AAEL005733; AAEL005656
	IPR001609	2.37e-05	0.00132	Myosin head, motor domain	AAEL009357; AAEL005733; AAEL005656
	IPR004009	6.69e-05	0.00247	Myosin, N-terminal, SH3-like	AAEL005733; AAEL005656
	IPR000048	0.000183	0.00478	IQ motif, EF-hand binding site	AAEL009357; AAEL005733; AAEL005656
	IPR000533	0.000215	0.00478	Tropomyosin	AAEL010975; AAEL014104; AAEL005733; AAEL005656
	IPR006195	0.00114	0.0211	Aminoacyl-tRNA synthetase, class II	AAEL006577; AAEL005037
	IPR002317	0.00339	0.0268	Seryl-tRNA synthetase, class IIa	AAEL005037
	IPR002993	0.00339	0.0268	Ornithine decarboxylase antizyme	AAEL004783
	IPR009066	0.00339	0.0268	Alpha-2-macroglobulin receptor-associated protein, domain 1	AAEL010784
	IPR009730	0.00339	0.0268	Micro-fibrillar-associated 1, C-terminal	AAEL010066
	IPR010483	0.00339	0.0268	Alpha-2-macroglobulin RAP, C-terminal	AAEL010784
	IPR010531	0.00339	0.0268	NOA36	AAEL014281
	IPR015866	0.00339	0.0268	Seryl-tRNA synthetase, class IIa, N-terminal	AAEL005037
	IPR004827	0.00521	0.0268	Basic-leucine zipper domain	AAEL005733; AAEL005656
	IPR020568	0.00521	0.0268	Ribosomal protein S5 domain 2-type fold	AAEL012827; AAEL004500
	IPR000043	0.00676	0.0268	Adenosylhomocysteinase	AAEL005524
	IPR001322	0.00676	0.0268	Intermediate filament, C-terminal	AAEL003415
	IPR001790	0.00676	0.0268	Ribosomal protein L10/acidic P0	AAEL010821
	IPR002539	0.00676	0.0268	MaoC-like dehydratase	AAEL003929
	IPR002710	0.00676	0.0268	Dilute	AAEL009357
	IPR002957	0.00676	0.0268	Keratin, type I	AAEL005656
	IPR004522	0.00676	0.0268	Asparaginyl-tRNA synthetase, class IIb	AAEL006577
	IPR010304	0.00676	0.0268	Survival motor neuron	AAEL008700
	IPR014038	0.00676	0.0268	Translation elongation factor EF1B, beta/delta subunit, guanine nucleotide exchange	AAEL000951
	IPR014717	0.00676	0.0268	Translation elongation factor EF1B/ribosomal protein S6	AAEL000951
	IPR015878	0.00676	0.0268	S-adenosyl-L-homocysteine hydrolase, NAD binding domain	AAEL005524
	IPR016044	0.00676	0.0268	Filament	AAEL003415
	IPR018444	0.00676	0.0268	Dil domain	AAEL009357
	IPR001305	0.0101	0.0312	Heat shock protein DnaJ, cysteine-rich domain	AAEL005165
	IPR001664	0.0101	0.0312	Intermediate filament protein	AAEL005656
	IPR001891	0.0101	0.0312	Malic oxidoreductase	AAEL005790
	IPR005607	0.0101	0.0312	BSD	AAEL000752
	IPR008374	0.0101	0.0312	SF-assemblin	AAEL010975
	IPR012301	0.0101	0.0312	Malic enzyme, N-terminal	AAEL005790
	IPR012302	0.0101	0.0312	Malic enzyme, NAD-binding	AAEL005790
	IPR020591	0.0101	0.0312	Chromosomal replication control, initiator DnaA-like	AAEL012095
	IPR002088	0.0135	0.0384	Protein prenyltransferase, alpha subunit	AAEL014396
	IPR002418	0.0135	0.0384	Transcription regulator Myc	AAEL012237
	IPR005517	0.0135	0.0384	Translation elongation factor EFG/EF2, domain IV	AAEL004500
	IPR009053	0.0159	0.0441	Prefoldin	AAEL005733; AAEL005656
	IPR013010	0.0168	0.0456	Zinc finger, SIAH-type	AAEL009614
	IPR011598	0.0175	0.0463	Helix-loop-helix DNA-binding	AAEL012237; AAEL003739
	IPR002312	0.0202	0.0466	Aspartyl/Asparaginyl-tRNA synthetase, class IIb	AAEL006577
	IPR004145	0.0202	0.0466	Domain of unknown function DUF243	AAEL009484
	IPR004364	0.0202	0.0466	Aminoacyl-tRNA synthetase, class II (D/K/N)	AAEL006577
	IPR018121	0.0202	0.0466	Seven-in-absentia protein, TRAF-like domain	AAEL009614
	IPR018150	0.0202	0.0466	Aminoacyl-tRNA synthetase, class II (D/K/N)-like	AAEL006577
	IPR020575	0.0202	0.0466	Heat shock protein Hsp90, N-terminal	AAEL012827
	IPR000640	0.0235	0.0492	Translation elongation factor EFG/EF2, C-terminal	AAEL004500
	IPR000690	0.0235	0.0492	Zinc finger, C2H2-type matrin	AAEL012348
	IPR001404	0.0235	0.0492	Heat shock protein Hsp90	AAEL012827
	IPR005937	0.0235	0.0492	26S proteasome subunit P45	AAEL012095
	IPR014775	0.0235	0.0492	L27, C-terminal	AAEL014012
