# Supplementary material for: Identification of New Protein Interactions between Dengue Fever Virus and Its Hosts, Human and Mosquito
Source: PLoS One. 2013 Jan 11;8(1):e53535. doi: 10.1371/journal.pone.0053535 (PMC3543448; doi:10.1371/journal.pone.0053535)
Supplement: Table S5 — Capsid domain analysis. (XLSX) [file pone.0053535.s005.xlsx]

## Sheet: TableS5
Table S5. Capsid domain analysis
Host	Host Gene	Dengue Gene	Capsid bait originally used	Interacts with Virion or Anchored Capsid	likely interface of interaction
Mosquito	AAEL000005	C	Virion	both	cytoplasmic domain of Capsid
Mosquito	AAEL000292	C	Virion	both	cytoplasmic domain of Capsid
Mosquito	AAEL001984	C	Virion	both	cytoplasmic domain of Capsid
Mosquito	AAEL002057	C	Virion	both	cytoplasmic domain of Capsid
Mosquito	AAEL003676	C	Virion	both	cytoplasmic domain of Capsid
Mosquito	AAEL003750	C	Anchored	both	cytoplasmic domain of Capsid
Mosquito	AAEL004316	C	Virion	both	cytoplasmic domain of Capsid
Mosquito	AAEL004869	C	Virion	Virion	cytoplasmic domain of Capsid
Mosquito	AAEL005567	C	Anchored	both	cytoplasmic domain of Capsid
Mosquito	AAEL008852	C	Virion	both	cytoplasmic domain of Capsid
Mosquito	AAEL009285	C	Virion	both	cytoplasmic domain of Capsid
Mosquito	AAEL010782	C	Virion	Virion	cytoplasmic domain of Capsid
Mosquito	AAEL011960	C	Virion	both	cytoplasmic domain of Capsid
Mosquito	AAEL011985	C	Virion	both	cytoplasmic domain of Capsid
Mosquito	AAEL013075	C	Anchored	both	cytoplasmic domain of Capsid
Mosquito	AAEL013583	C	Virion	both	cytoplasmic domain of Capsid
Human	ANKRD12	C	Virion	both	cytoplasmic domain of Capsid
Human	AP3B1	C	Anchored	both	cytoplasmic domain of Capsid
Human	BIRC2	C	Anchored	both	cytoplasmic domain of Capsid
Human	BOD1L	C	Anchored	both	cytoplasmic domain of Capsid
Human	CD3E	C	Virion	Virion	cytoplasmic domain of Capsid
Human	CD3G	C	Anchored	both	cytoplasmic domain of Capsid
Human	DENND1C	C	Virion	Virion	cytoplasmic domain of Capsid
Human	GTPBP4	C	Virion	both	cytoplasmic domain of Capsid
Human	HBA1	C	Virion	both	cytoplasmic domain of Capsid
Human	HBB	C	Anchored	both	cytoplasmic domain of Capsid
Human	HBB	C	Virion	both	cytoplasmic domain of Capsid
Human	NAP1L1	C	Anchored	both	cytoplasmic domain of Capsid
Human	OS9	C	Anchored	both	cytoplasmic domain of Capsid
Human	RPL5	C	Virion	both	cytoplasmic domain of Capsid
Human	RPL6	C	Virion	both	cytoplasmic domain of Capsid
Human	RPS27	C	Anchored	Virion	cytoplasmic domain of Capsid
Human	RPS7	C	Virion	both	cytoplasmic domain of Capsid
Human	RRP12	C	Virion	both	cytoplasmic domain of Capsid
Human	S100A9	C	Anchored	Anchored	transmembrane domain of Capsid
Human	TMF1	C	Virion	both	cytoplasmic domain of Capsid
Human	ZNF394	C	Virion	Virion	cytoplasmic domain of Capsid
