# Supplementary material for: Identification of New Protein Interactions between Dengue Fever Virus and Its Hosts, Human and Mosquito
Source: PLoS One. 2013 Jan 11;8(1):e53535. doi: 10.1371/journal.pone.0053535 (PMC3543448; doi:10.1371/journal.pone.0053535)
Supplement: Table S7 — Human proteins that interact with proteins from other viruses. (XLSX) [file pone.0053535.s007.xlsx]

## Sheet: TableS7
Table S7. Human proteins that also interacted with other viruses
Dengue Gene (this study)	Host Gene	Dengue interactions (from other sources)	HCV_interactions	Herpes_family_interactions	HIV_interactions	HPV_interactions	Other_interactions
C	ANKRD12		NS3
C	BIRC2				Vpr
C	OS9		NS5B
C	TMF1		NS5A
C	CD3G				capsid; Tat; Envelope surface glycoprotein gp120; Envelope transmembrane glycoprotein gp41; Nef
C	NAP1L1		NS3; NS5A	HHV-1_ICP8; EBV_EBNA1		HPV-8_E2; HPV-18_E2
C	CD3E				capsid; Tat; Envelope surface glycoprotein gp120; Envelope transmembrane glycoprotein gp41; Nef
C	RPL5				Rev
C; NS3	HBB			EBV_BPLF1
NS3	NFKBIA			HHV-1_ICP27	Vpr; Tat; Rev; Vpu; Envelope surface glycoprotein gp160, precursor; Envelope surface glycoprotein gp120; Nef
NS3	ZNF410		NS3
NS3	OS9		NS5B
NS3	CALCOCO2	NS4A	NS3
NS5	HSPA5	E	E1; E2	EBV_EBNA-LP	Pr55(Gag); matrix; Vpr; Tat; Envelope surface glycoprotein gp160, precursor; Envelope surface glycoprotein gp120
NS5	WWP1						HTLV-1::gag
NS5	IMPDH2			HHV-1_ICP8
NS5	HBB			EBV_BPLF1
NS5	PSMC1				integrase; Vif; Tat	HPV-16_E7
NS5	RPL12			EBV_EBNA-LP
NS3	HSP90AB1		NS5A; Whole virus		Tat
