# Supplementary material for: Identification of New Protein Interactions between Dengue Fever Virus and Its Hosts, Human and Mosquito
Source: PLoS One. 2013 Jan 11;8(1):e53535. doi: 10.1371/journal.pone.0053535 (PMC3543448; doi:10.1371/journal.pone.0053535)
Supplement: Table S8 — Gene Ontology (GO) and domain enrichment for human proteins. (XLSX) [file pone.0053535.s008.xlsx]

## Sheet: TableS8
Table S8. Enrichment of GO annotations and protein domains in human proteins that interacted with dengue proteins
Dengue protein	GO-ID	p-value	corr p-value	Description	Genes in test set
Capsid	GO:005198	1.99e-05	0.00126	structural molecule activity	RPS27; CD3G; RPL6; CD3E; RPL5; RPS7
	GO:005840	3.87e-05	0.00126	ribosome	RPS27; RPL6; RPL5; RPS7
	GO:006412	0.000179	0.00388	translation	RPS27; RPL6; RPL5; RPS7
	GO:005730	0.000996	0.0162	nucleolus	GTPBP4; RRP12; RPL5; RPS7
	GO:005829	0.00138	0.018	cytosol	RPS27; RPL6; RPL5; HBB; BIRC2; RPS7
NS3	none
NS5	GO:030968	0.000158	0.0225	endoplasmic reticulum unfolded protein response	DERL2; HSPA5
	GO:034620	0.000158	0.0225	cellular response to unfolded protein	DERL2; HSPA5
	GO:010498	0.000243	0.0225	proteasomal protein catabolic process	DERL2; PSMC1; HSPA5
	GO:043161	0.000243	0.0225	proteasomal ubiquitin-dependent protein catabolic process	DERL2; PSMC1; HSPA5
	GO:030433	0.000263	0.0225	ER-associated protein catabolic process	DERL2; HSPA5
	GO:071445	0.000263	0.0225	cellular response to protein stimulus	DERL2; HSPA5
	GO:034976	0.000418	0.0268	response to endoplasmic reticulum stress	DERL2; HSPA5
	GO:044424	0.000425	0.0268	intracellular part	DERL2; CYTIP; EEF1B2; FMR1; FAM192A; XPA; TRIM2; RILPL2; EAF1; WWP1; PSMC1; RPL12; EAF2; HSPA5; HBB; IMPDH2
	GO:006984	0.000469	0.0268	ER-nucleus signaling pathway	DERL2; HSPA5
	GO:044265	0.000535	0.0275	cellular macromolecule catabolic process	XPA; DERL2; PSMC1; HSPA5
	GO:005515	0.000673	0.029	protein binding	DERL2; CYTIP; EEF1B2; FMR1; XPA; TRIM2; RILPL2; EAF1; WWP1; PSMC1; EAF2; HSPA5; HBB; IMPDH2
	GO:005622	0.000707	0.029	intracellular	DERL2; CYTIP; EEF1B2; FMR1; FAM192A; XPA; TRIM2; RILPL2; EAF1; WWP1; PSMC1; RPL12; EAF2; HSPA5; HBB; IMPDH2
	GO:071216	0.00087	0.029	cellular response to biotic stimulus	DERL2; HSPA5
	GO:009057	0.000877	0.029	macromolecule catabolic process	XPA; DERL2; PSMC1; HSPA5
	GO:060904	0.000899	0.029	regulation of protein folding in endoplasmic reticulum	HSPA5
	GO:030176	0.000906	0.029	integral to endoplasmic reticulum membrane	DERL2; HSPA5
	GO:006986	0.00157	0.0347	response to unfolded protein	DERL2; HSPA5
	GO:031227	0.00157	0.0347	intrinsic to endoplasmic reticulum membrane	DERL2; HSPA5
	GO:044267	0.00159	0.0347	cellular protein metabolic process	DERL2; EEF1B2; WWP1; PSMC1; RPL12; HSPA5; EAF2
	GO:003938	0.0018	0.0347	IMP dehydrogenase activity	IMPDH2
	GO:006177	0.0018	0.0347	GMP biosynthetic process	IMPDH2
	GO:006987	0.0018	0.0347	activation of signaling protein activity involved in unfolded protein response	HSPA5
	GO:021577	0.0018	0.0347	hindbrain structural organization	HSPA5
	GO:021589	0.0018	0.0347	cerebellum structural organization	HSPA5
	GO:046037	0.0018	0.0347	GMP metabolic process	IMPDH2
	GO:006511	0.0018	0.0347	ubiquitin-dependent protein catabolic process	DERL2; PSMC1; HSPA5
	GO:019941	0.00189	0.0347	modification-dependent protein catabolic process	DERL2; PSMC1; HSPA5
	GO:043632	0.00189	0.0347	modification-dependent macromolecule catabolic process	DERL2; PSMC1; HSPA5
	GO:051603	0.0025	0.0432	proteolysis involved in cellular protein catabolic process	DERL2; PSMC1; HSPA5
	GO:044257	0.00257	0.0432	cellular protein catabolic process	DERL2; PSMC1; HSPA5
	GO:030185	0.0027	0.0432	nitric oxide transport	HBB
	GO:032075	0.0027	0.0432	positive regulation of nuclease activity	HSPA5
	GO:030163	0.00319	0.0461	protein catabolic process	DERL2; PSMC1; HSPA5
	GO:031398	0.00323	0.0461	positive regulation of protein ubiquitination	PSMC1; HSPA5
	GO:032991	0.00326	0.0461	macromolecular complex	EEF1B2; EAF1; WWP1; PSMC1; FMR1; RPL12; EAF2; HBB
	GO:006414	0.00336	0.0461	translational elongation	EEF1B2; RPL12
	GO:005853	0.00359	0.0461	eukaryotic translation elongation factor 1 complex	EEF1B2
	GO:030492	0.00359	0.0461	hemoglobin binding	HBB
	GO:032069	0.00359	0.0461	regulation of nuclease activity	HSPA5
	GO:042149	0.00359	0.0461	cellular response to glucose starvation	HSPA5
	GO:044248	0.0043	0.0495	cellular catabolic process	XPA; DERL2; PSMC1; HSPA5
	GO:030970	0.00449	0.0495	retrograde protein transport, ER to cytosol	DERL2
	GO:043008	0.00449	0.0495	ATP-dependent protein binding	HSPA5
	GO:051787	0.00449	0.0495	misfolded protein binding	HSPA5
	GO:031324	0.0045	0.0495	negative regulation of cellular metabolic process	WWP1; PSMC1; FMR1; EAF2
	GO:016607	0.00461	0.0495	nuclear speck	EAF1; EAF2
	GO:005829	0.00482	0.0495	cytosol	RILPL2; EEF1B2; RPL12; HBB; IMPDH2
	GO:043234	0.00482	0.0495	protein complex	EEF1B2; EAF1; WWP1; PSMC1; FMR1; EAF2; HBB
	GO:010605	0.00483	0.0495	negative regulation of macromolecule metabolic process	WWP1; PSMC1; FMR1; EAF2
	GO:051789	0.00485	0.0495	response to protein stimulus	DERL2; HSPA5
	GO:019538	0.00492	0.0495	protein metabolic process	DERL2; EEF1B2; WWP1; PSMC1; RPL12; HSPA5; EAF2
Dengue protein	Interpro_ID	p-value	corr p-value	Description	Genes in test set
Capsid	IPR006414	2e-06	0.000198	ATPase, P-type, potassium/sodium efflux, fungal	RPS27; RPL6; RPL5; RPS7
	IPR001757	1.32e-05	0.000565	ATPase, P-type, K/Mg/Cd/Cu/Zn/Na/Ca/Na/H-transporter	RPS27; RPL6; RPL5; RPS7
	IPR003735	1.71e-05	0.000565	Protein of unknown function DUF156	RPS27; RPL6; RPL5; RPS7
	IPR005840	3.25e-05	0.000646	Ribosomal protein S12 methylthiotransferase RimO	RPS27; RPL6; RPL5; RPS7
	IPR005839	4.94e-05	0.000646	Methylthiotransferase	RPS27; RPL6; RPL5; RPS7
	IPR023970	4.94e-05	0.000646	Methylthiotransferase/B12-binding/radical SAM-type	RPS27; RPL6; RPL5; RPS7
	IPR000771	5.22e-05	0.000646	Ketose-bisphosphate aldolase, class-II	RPS27; RPL6; RPL5; RPS7
	IPR006412	5.22e-05	0.000646	Fructose-bisphosphate aldolase, class II, Calvin cycle subtype	RPS27; RPL6; RPL5; RPS7
	IPR005515	0.000502	0.005	Vitelline membrane outer layer protein I (VOMI)	GTPBP4; RRP12; CD3G; CD3E; S100A9; NAP1L1; BIRC2; OS9; TMF1; RPS7; RPS27; RPL5; HBB; AP3B1
	IPR007166	0.000569	0.005	Class III signal peptide motif	CD3G; CD3E; BIRC2
	IPR022625	0.000606	0.005	Type I restriction and modification enzyme, subunit R, C-terminal	RPL6; RPL5
	IPR022627	0.000606	0.005	Domain of unknown function DUF3502	RPS27; RPS7
	IPR005730	0.000983	0.00673	Carboxynorspermidine decarboxylase	GTPBP4; RRP12; RPL5; RPS7
	IPR000836	0.00102	0.00673	Phosphoribosyltransferase	OS9
	IPR008097	0.00102	0.00673	CX3X chemokine fractalkine	RPL5
	IPR000878	0.00249	0.0154	Tetrapyrrole methylase	RPL5; RPS7; TMF1
	IPR002669	0.00306	0.0178	Urease accessory protein UreD	CD3E
	IPR006364	0.00389	0.0214	Cobalamin (vitamin B12) biosynthesis CobI/CbiL, precorrin-2 C20-methyltransferase, core	RPL5; RPS7
	IPR006461	0.00476	0.0248	Uncharacterised protein family Cys-rich	CD3G; CD3E
	IPR005678	0.0061	0.0282	Mitochondrial inner membrane translocase complex, subunit Tim17	NAP1L1
	IPR022408	0.0061	0.0282	Acyl-CoA-binding protein, ACBP, conserved site	GTPBP4
	IPR004888	0.00642	0.0282	Glycoside hydrolase, family 63	CD3G; CD3E
	IPR006621	0.00712	0.0282	Nose resistant-to-fluoxetine protein, N-terminal	OS9
	IPR006622	0.00712	0.0282	Iron sulphur-containing domain, CDGSH-type, subfamily	AP3B1
	IPR018967	0.00712	0.0282	Iron sulphur-containing domain, CDGSH-type	AP3B1
	IPR005829	0.00755	0.0287	Sugar transporter, conserved site	RPS27; RPL6; RPL5; BIRC2; RPS7
	IPR007172	0.00813	0.0298	Domain of unknown function DUF374	CD3E
	IPR001772	0.0112	0.0395	Kinase-associated KA1	CD3E
	IPR005344	0.0132	0.045	Uncharacterised protein family UPF0121	HBB
	IPR005634	0.0141	0.0466	Male specific sperm protein	RPS27; GTPBP4; RRP12; ANKRD12; S100A9; NAP1L1; RPL5; ZNF394; BIRC2; TMF1
NS3	IPR000836	0.00085	0.0446	Phosphoribosyltransferase	OS9
	IPR021554	0.00085	0.0446	Protein of unknown function DUF3202	RPL24
	IPR011991	0.00157	0.0446	Winged helix-turn-helix transcription repressor DNA-binding	CALCOCO2; LRRFIP1
	IPR005938	0.00195	0.0446	ATPase, AAA-type, CDC48	CORO1A; NRBP1
	IPR001845	0.00255	0.0446	HTH ArsR-type DNA-binding domain	CORO1A
	IPR001891	0.00255	0.0446	Malic oxidoreductase	CORO1A
	IPR010458	0.00339	0.0446	Trichodiene synthase, ascomycetes	RPL24
	IPR024652	0.00339	0.0446	Trichodiene synthase	RPL24
	IPR005515	0.00463	0.0479	Vitelline membrane outer layer protein I (VOMI)	HSP90AB1; CORO1A; NRBP1; MTF1; CALCOCO2; NFKBIA; RPL24; LRRFIP1; HBB; GOLGB1; OS9
	IPR007253	0.00509	0.0479	Putative cell wall binding repeat 2	NFKBIA
	IPR010888	0.00509	0.0479	CblD-like pilus biogenesis initiator	NFKBIA
	IPR006621	0.00593	0.0479	Nose resistant-to-fluoxetine protein, N-terminal	OS9
	IPR010038	0.00593	0.0479	MoaD, archaeal	MTF1
NS5	IPR005515	0.000381	0.0377	Vitelline membrane outer layer protein I (VOMI)	DERL2; CYTIP; EEF1B2; FMR1; XPA; TRIM2; EAF1; WWP1; PSMC1; EAF2; HSPA5; HBB; IMPDH2
