# Supplementary material for: Identification of New Protein Interactions between Dengue Fever Virus and Its Hosts, Human and Mosquito
Source: PLoS One. 2013 Jan 11;8(1):e53535. doi: 10.1371/journal.pone.0053535 (PMC3543448; doi:10.1371/journal.pone.0053535)
Supplement: Table S9 — Oligonucleotide primers used in this study. (XLSX) [file pone.0053535.s009.xlsx]

## Sheet: TableS9
Table S9. List of oligonucleotide primers
name	sequence	description
DM 1	GGG GAC AAG TTT GTA CAA AAA AGC AGG CT	universal attB1 adapter primer
DM 2	GGG GAC CAC TTT GTA CAA GAA AGC TGG GT	universal attB2 adapter primer
DM 3	AAA AAG CAG GCT TGA TGA ATG ACC AAC GGA AA	(U) DEN2 Capsid Start: 97
DM 4	AGA AAG CTG GGT GCT ACG CCA TCA CTG TTG GAA	(L) DEN2 Capsid-Anchored End: 438
DM 5	AGA AAG CTG GGT CCT ATC TGC GTC TCC TAT TCA AGA	(L) DEN2 Capsid-Virion End: 396
DM 6	AAA AAG CAG GCT CCT TCC ATT TAA CCA CAC G	(U) DEN2 PrM/M Start: 439
DM 7	AAA AAG CAG GCT CCT CAG TGG CAC TCG TTC	(U) DEN2 M Start: 712
DM 8	AGA AAG CTG GGT GCT ATG TCA TTG AAG GAG TGA C	(L) DEN2 M End: 936
DM 9	AAA AAG CAG GCT CAA TGC GTT GCA TAG GAA TG	(U) DEN2 E Start: 937
DM 10	AGA AAG CTG GGT CCT AGG CCT GCA CCA TGA CTC C	(L) DEN2 E End: 2421
DM 11	AAA AAG CAG GCT AAC TCA AAG GAA TGT CAT AC	(U) DEN2 E domain iii Start: 1816
DM 12	AGA AAG CTG GGT GCT ATT TCT TAA ACC AGT TG	(L) DEN2 E domain iii End: 2118
DM 13	AAA AAG CAG GCT GGG ATA GTG GTT GCG TTG TG	(U) DEN2 NS1 Start: 2422
DM 14	AGA AAG CTG GGT GTT AAG CTG TGA CCA AGG AG	(L) DEN2 NS1 End: 3477
DM 15	AAA AAG CAG GCT GGG GAC ATG GGC AGG TCG	(U) DEN2 NS2A Start: 3478
DM 16	AGA AAG CTG GGT TCT ACC TTT TCT TGC TGG TTC	(L) DEN2 NS2A End: 4131
DM 17	AAA AAG CAG GCT CCA GCT GGC CAT TAA ATG AG	(U) DEN2 NS2B Start: 4132
DM 18	AGA AAG CTG GGT CCT ACC GTT GTT TCT TCA CTT C	(L) DEN2 NS2B End: 4521
DM 19	AAA AAG CAG GCT TTG CCG GAG TGT TGT GGG ATG	(U) DEN2 NS3 Start: 4522
DM 20	AAA AAG CAG GCT CCG TGA GTG CTA TAG CCC AGA C	(U) DEN2 NS3 with a deletion of amino acid 1 to 160 Start: 5005
DM 21	AGA AAG CTG GGT CCT ACT TTC TTC CGG CTG CAA ATT C	(L) DEN2 NS3 End: 6375
DM 22	AAA AAG CAG GCT CCT CTC TGA CCC TGA ACC TA	(U) DEN2 NS4A Start: 6376
DM 23	AGA AAG CTG GGT ATT ATG CCA TGG TTG CGG CCA C	(L) DEN2 NS4A End: 6825
DM 24	AAA AAG CAG GCT ATA ACG AGA TGG GTT TCC TA	(U) DEN2 NS4B Start: 6826
DM 25	AGA AAG CTG GGT GCT ACC TTC TTG CGT TGG TTG	(L) DEN2 NS4B End: 7569
DM 28	GGGGACAAGTTTGTACAAAAAAGCAGGCTCCGGAACTGGCAACATA	(U) DEN2 NS5 Start: 7570
DM 29	GGGGACCACTTTGTACAAGAAAGCTGGGTCCTACCACAGAACTCCTGCTTC	(L) DEN2 NS5 End: 10269
DM 35	AA AAA GCA GGC TTG ATG AAC AAC CAA CGG	(U) DEN3 Capsid Start: 95
DM 36	A GAA AGC TGG GTG CTA AGC AAG TGT TGC TGG TAA	(L) DEN3 Capsid-Anchored End: 436
DM 37	A GAA AGC TGG GTA CTA CTT TTT CCG TTT GTT GAT AAT G	(L) DEN3 Capsid-Virion End: 394
DM 38	AA AAA GCA GGC TCT TTC CAC TTA ACT TCA	(U) DEN3 PrM/M Start: 437
DM 39	AA AAA GCA GGC TCC TCA GTG GCG TTA GCT CCC	(U) DEN3 M Start: 710
DM 40	A GAA AGC TGG GTT CTA TGT CAT GGA TGG GGT AA	(L) DEN3 M End: 934
DM 41	AA AAA GCA GGC TTT ATG AGA TGT GTG GGA	(U) DEN3 E Start: 935
DM 42	A GAA AGC TGG GTT CTA AGC TTG CAC CAC GAC CCC CAG A	(L) DEN3 E End: 2413
DM 43	AA AAA GCA GGC TGT AGA CTC AAG ATG GAC	(U) DEN3 E domain iii Start: 1784
DM 44	A GAA AGC TGG GTT CTA AAC ACC ACC CAC TGA TCC AAA GTC	(L) DEN3 E domain iii End: 2212
DM 45	AA AAA GCA GGC TCT GAC ATG GGG TGT GTC	(U) DEN3 NS1 Start: 2414
DM 46	A GAA AGC TGG GTA CTA TGC TGA GGC TAG AGA	(L) DEN3 NS1 End: 3469
DM 47	AA AAA GCA GGC TCA GGG AGT GGA AAG GTG	(U) DEN3 NS2A Start: 3470
DM 48	A GAA AGC TGG GTC CTA TCT CCT TTT GAG TGT	(L) DEN3 NS2A End: 4123
DM 49	AA AAA GCA GGC TGA AGC TGG CCA CTG AAT	(U) DEN3 NS2B Start: 4124
DM 50	A GAA AGC TGG GTT CTA TCT TTG GGT TTG CTT TTG	(L) DEN3 NS2B End: 4513
DM 52	AA AAA GCA GGC TAT GTT AGT GGA ATA GCG	(U) DEN3 NS3 with a deletion of amino acid 1 to 161 Start: 4997
DM 54	AA AAA GCA GGC TTG TCA ATC GCC CTT GAT	(U) DEN3 NS4A Start: 6371
DM 55	A GAA AGC TGG GTT CTA TCT CTG CTT TTC TGG	(L) DEN3 NS4A End: 6751
DM 56	AA AAA GCA GGC TCC AAT GAA ATG GGA CTG	(U) DEN3 NS4B Start: 6821
DM 57	A GAA AGC TGG GTT CTA TCT CTT TCC TGT TCC	(L) DEN3 NS4B End: 7564
DM 60	AA AAA GCA GGC TTA ATG AAC CAA CGA AAA	(U) DEN4 Capsid Start: 94
DM 61	A GAA AGC TGG GTC CTA CGC CAT TGC GGT GGG	(L) DEN4 Capsid-Anchored End: 432
DM 62	A GAA AGC TGG GTT CTA CCT TTT TCT TCC ATT CAA GAT GT	(L) DEN4 Capsid-Virion End: 390
DM 63	AA AAA GCA GGC TCG TTT CAC TTG TCA ACA	(U) DEN4 PrM/M Start: 433
DM 64	AA AAA GCA GGC TGC TCA GTA GCC CTA ACA CAA C	(U) DEN4 M Start: 714
DM 65	A GAA AGC TGG GTG CTA TCC GTA GGA TGG GGC GAC C	(L) DEN4 M End: 930
DM 66	AA AAA GCA GGC TTA ATG CGA TGC GTG GGA	(U) DEN4 E Start: 931
DM 67	A GAA AGC TGG GTC CTA TGC GTG AAC TGT GAA	(L) DEN4 E End: 2415
DM 68	AA AAA GCA GGC TCA AAG GGA ATG TCA TAC	(U) DEN4 E domain iii Start: 1813
DM 69	A GAA AGC TGG GTA CTA TTT CCT GAA CCA ATG	(L) DEN4 E domain iii End: 2112
DM 70	AA AAA GCA GGC TCA GAC ACG GGT TGT GCG	(U) DEN4 NS1 Start: 2416
DM 71	A GAA AGC TGG GTC CTA GGC CGA TAC CTG TGA	(L) DEN4 NS1 End: 3471
DM 72	AA AAA GCA GGC TCC GGA CAG GGT ACA TCA	(U) DEN4 NS2A Start: 3472
DM 73	A GAA AGC TGG GTT CTA TCT CTT TGA AGC TCC	(L) DEN4 NS2A End: 4125
DM 74	AA AAA GCA GGC TCA TCT TGG CCC CTT AAC	(U) DEN4 NS2B Start: 4126
DM 75	A GAA AGC TGG GTA CTA TCT TTG TGT TTT CAC	(L) DEN4 NS2B End: 4515
DM 77	AA AAA GCA GGC TGT GAT TAC GTC AGT GCT A	(U) DEN4 NS3 with a deletion of amino acid 1 to 160 Start: 4993
DM 79	AA AAA GCA GGC TTG AGC ATA ACC CTC GAC	(U) DEN4 NS4A Start: 6370
DM 80	A GAA AGC TGG GTA CTA GGC TGC TAT GAG ACC	(L) DEN4 NS4A End: 6819
DM 81	AA AAA GCA GGC TCC AAC GAG ATG GGG CTG	(U) DEN4 NS4B Start: 6820
DM 82	A GAA AGC TGG GTC CTA CCT CCT GGG GGT TTG	(L) DEN4 NS4B End: 7554
DM 85	GGG GAC AAG TTT GTA CAA AAA AGC AGG CTG GTC CGG CGT CCT ATG GG	(U) DEN3 NS3 Start: 4514
DM 86	GGG GAC CAC TTT GTA CAA GAA AGC TGG GTT CTA CTT TCT GCC AGC TGC AAA ATC CTT	(L) DEN3 NS3 End: 6370
DM 87	GGG GAC AAG TTT GTA CAA AAA AGC AGG CTC AGG AAC AGG GTC ACA A	(U) DEN3 NS5 Start: 7565
DM 88	GGG GAC CAC TTT GTA CAA GAA AGC TGG GTC CTA CCA AAT GGC TCC CTC	(L) DEN3 NS5 End: 10264
DM 89	GGG GAC AAG TTT GTA CAA AAA AGC AGG CTG GGG AAC TGG GAC CAC A	(U) DEN4 NS5 Start: 7555
DM 90	GGG GAC CAC TTT GTA CAA GAA AGC TGG GTC CTA CAG AAC TCC TTC ACT	(L) DEN4 NS5 End: 10254
DM 91	AA AAA GCA GGC TTG ATG AAC AAC CAA CGG	(U) DEN1 Capsid Start: 95
DM 92	A GAA AGC TGG GTT CTA ACG CCA GGG CTG TGG GCA	(L) DEN1 Capsid-Anchored End: 436
DM 93	A GAA AGC TGG GTC CTA TCT TTT TCT TCT ATT	(L) DEN1 Capsid-Virion End: 394
DM 94	AA AAA GCA GGC TCG TTC CAT CTG ACC ACA	(U) DEN1 PrM/M Start: 437
DM 95	AA AAA GCA GGC TGT TCC GTC GCA CTG GCC CCA CAT	(U) DEN1 M Start: 710
DM 96	A GAA AGC TGG GTG CTA GGC CAT GGA TGG TGT	(L) DEN1 M End: 934
DM 97	AA AAA GCA GGC TCC ATG CGA TGC GTG GGA	(U) DEN1 E Start: 935
DM 98	A GAA AGC TGG GTA CTA CGC CTG AAC CAT GAC	(L) DEN1 E End: 2419
DM 99	AA AAA GCA GGC TCC TTA AAA GGG ATG TCA	(U) DEN1 E domain iii Start: 1814
DM 100	A GAA AGC TGG GTT CTA TTT CTT GAA CCA GCT TAG TTT CAA A	(L) DEN1 E domain iii End: 2116
DM 101	AA AAA GCA GGC TGC GAC TCG GGA TGT GTA	(U) DEN1 NS1 Start: 2420
DM 102	A GAA AGC TGG GTA CTA TGC AGA GAC CAA TGA	(L) DEN1 NS1 End: 3475
DM 103	AA AAA GCA GGC TCA GGG TCA GGA GAA GTG	(U) DEN1 NS2A Start: 3476
DM 104	A GAA AGC TGG GTA CTA TTT CCT TCC CCA GAT TTG	(L) DEN1 NS2A End: 4129
DM 105	AA AAA GCA GGC TTA AGT TGG CCC CTC AAT	(U) DEN1 NS2B Start: 4130
DM 106	A GAA AGC TGG GTC CTA TCT CTG TTT CTT TTT CTG	(L) DEN1 NS2B End: 4519
DM 107	G GGG ACA AGT TTG TAC AAA AAA GCA GGC TCA TCA GGA GTG CTA TGG	(U) DEN1 NS3 Start: 4520
DM 108	AA AAA GCA GGC TAC GTC AGT GCC ATA GCT C	(U) DEN1 NS3 with a deletion of amino acid 1 to 160 Start: 5003
DM 109	GGG GAC CAC TTT GTA CAA GAA AGC TGG GTC CTA TCT TCT TCC TGC TGC AAA	(L) DEN1 NS3 End: 6376
DM 110	AA AAA GCA GGC TCA AGC GTC TCA GGT GAT	(U) DEN1 NS4A Start: 6377
DM 111	A GAA AGC TGG GTG CTA GCG TTG TCT GTC TGG	(L) DEN1 NS4A End: 6757
DM 112	AA AAA GCA GGC TCC AAT GAG ATG GGA TTA	(U) DEN1 NS4B Start: 6827
DM 113	A GAA AGC TGG GTT CTA TCT CCT ACC TCC TCC	(L) DEN1 NS4B End: 7573
DM 114	G GGG ACA AGT TTG TAC AAA AAA GCA GGC TCA GGT ACG GGA GCC CAA G	(U) DEN1 NS5 Start: 7574
DM 115	GGG GAC CAC TTT GTA CAA GAA AGC TGG GTC TTA CCA GAG TGC CCC TTC	(L) DEN1 NS5 End: 10270
DM 116	G GGG ACA AGT TTG TAC AAA AAA GCA GGC TTA TCA GGA GCC CTG TGG GAC GTC CCC TCA CCT	(U) DEN4 NS3 Start: 4516
DM 117	GGG GAC CAC TTT GTA CAA GAA AGC TGG GTC CTA CTT TCT TCC ACT GGC AAA CTC	(L) DEN4 NS3 End: 6369
DM139	TGACAAGTTTGTACAAAAAAGCTGA	(U) For cloning a Gateway cassette
DM149	GGGTCTAG A AC CAC TTT GTA CAA GA	(L) For cloning a Gateway cassette + XbaI stie
M13F(-21)	TGTAAAACGACGGCCAGT	Forward primer for pUC18/19 vector
M13R	CAGGAAACAGCTATGAC	Reverse primer for pUC18/19 vector
