# Supplementary material for: Identification of New Protein Interactions between Dengue Fever Virus and Its Hosts, Human and Mosquito
Source: PLoS One. 2013 Jan 11;8(1):e53535. doi: 10.1371/journal.pone.0053535 (PMC3543448; doi:10.1371/journal.pone.0053535)
Supplement: Table S10 — Dengue-host protein-protein interactions supported by multiple forms of evidence. (XLSX) [file pone.0053535.s010.xlsx]

## Sheet: TableS10
TableS10. The list of dengue-host PPI with multiple supporting evidence.
Dengue_gene	Host_Gene	Gene_description	Method	Publication	Interolog	Interolog_info
C	AAEL015681	Histone 2B	MI:0004(affinity chromatography technology);MI:0064(interologs mapping)	PMID:21700306;PMID:21909430	C-Histone2B	MI:0004(affinity chromatography technology)+PMID:21909430
C	AAEL015390	Histone 2A	MI:0004(affinity chromatography technology);MI:0064(interologs mapping)	PMID:21700306;PMID:21909430	C-Histone2A	MI:0004(affinity chromatography technology)+PMID:21909430
C	AAEL003863	Histone 4	MI:0004(affinity chromatography technology);MI:0064(interologs mapping)	PMID:21700306;PMID:21909430	C-Histone4	MI:0004(affinity chromatography technology)+PMID:21909430
NS2A	AAEL003670	myelinprotein expression factor [Source:VB External Description;Acc:AAEL003670]	MI:0004(affinity chromatography technology);MI:0037(domain profile pairs)	PMID:21700306;PMID:21358811
NS5	AAEL010975	paramyosin, long form	MI:0018(two hybrid));MI:0064(interologs mapping)	Mairiang et al. (this study);PMID:21911577	NS5-CGNL	MI:0018(two hybrid)+PMID:21911577
C	AAEL005567	nucleosome assembly protein	MI:0018(two hybrid));MI:0064(interologs mapping)	Mairiang et al. (this study)	C-NAP1L1	MI:0018(two hybrid))+Mairiang et al. (this study);MI:0004(affinity chromatography technology)+Mairiang et al. (this study)
NS5	AAEL014104	conserved hypothetical protein	MI:0018(two hybrid));MI:0064(interologs mapping)	Mairiang et al. (this study)	NS5-FAM192A	MI:0018(two hybrid))+Mairiang et al. (this study);MI:0004(affinity chromatography technology)+Mairiang et al. (this study)
C	AAEL011960	conserved hypothetical protein	MI:0018(two hybrid));MI:0064(interologs mapping)	Mairiang et al. (this study)	C-RRP12	MI:0018(two hybrid))+Mairiang et al. (this study)
NS5	AAEL003973	conserved hypothetical protein	MI:0018(two hybrid));MI:0064(interologs mapping)	Mairiang et al. (this study)	NS5-EAF1 and NS5-EAF2	MI:0018(two hybrid))+Mairiang et al. (this study)
NS5	AAEL000951	elongation factor 1-beta2	MI:0018(two hybrid));MI:0064(interologs mapping)	Mairiang et al. (this study)	NS5-EEF1B2	MI:0018(two hybrid))+Mairiang et al. (this study)
NS5	AAEL009614	seven in absentia, putative	MI:0018(two hybrid));MI:0064(interologs mapping)	Mairiang et al. (this study);PMID:22014111	NS5-SIAH2	MI:0018(two hybrid)+PMID:22014111
NS5	AAEL000436	conserved hypothetical protein	MI:0018(two hybrid));MI:0004(affinity chromatography technology)	Mairiang et al. (this study)
NS5	AAEL005790	malic enzyme	MI:0018(two hybrid));MI:0004(affinity chromatography technology)	Mairiang et al. (this study)
NS5	AAEL008700	conserved hypothetical protein	MI:0018(two hybrid));MI:0004(affinity chromatography technology)	Mairiang et al. (this study)
NS3	AAEL005567	nucleosome assembly protein	MI:0018(two hybrid));MI:0004(affinity chromatography technology)	Mairiang et al. (this study)
NS3	AAEL008052	hypothetical protein	MI:0018(two hybrid));MI:0004(affinity chromatography technology)	Mairiang et al. (this study)
NS3	AAEL004484	predicted protein	MI:0018(two hybrid));MI:0004(affinity chromatography technology)	Mairiang et al. (this study)
NS3	AAEL014845	heat shock protein	MI:0018(two hybrid));MI:0004(affinity chromatography technology)	Mairiang et al. (this study)
NS3	AAEL010585	spermatogenesis associated factor	MI:0018(two hybrid));MI:0004(affinity chromatography technology)	Mairiang et al. (this study)
NS3	AAEL001553	conserved hypothetical protein	MI:0018(two hybrid));MI:0004(affinity chromatography technology)	Mairiang et al. (this study)
NS3	AAEL011137	succinyl-coa:3-ketoacid-coenzyme a transferase	MI:0018(two hybrid));MI:0004(affinity chromatography technology)	Mairiang et al. (this study)
NS3	AAEL003345	argininosuccinate lyase	MI:0018(two hybrid));MI:0004(affinity chromatography technology)	Mairiang et al. (this study)
NS3	AAEL001892	conserved hypothetical protein	MI:0018(two hybrid));MI:0004(affinity chromatography technology)	Mairiang et al. (this study)
NS3	AAEL009101	eukaryotic translation initiation factor 3f, eif3f	MI:0018(two hybrid));MI:0004(affinity chromatography technology)	Mairiang et al. (this study)
NS5	AAEL004783	ornithine decarboxylase antizyme,	MI:0018(two hybrid));MI:0004(affinity chromatography technology)	Mairiang et al. (this study)
NS5	AAEL010066	microfibril-associated protein	MI:0018(two hybrid));MI:0004(affinity chromatography technology)	Mairiang et al. (this study)
NS5	AAEL010821	60S acidic ribosomal protein P0	MI:0018(two hybrid));MI:0004(affinity chromatography technology)	Mairiang et al. (this study)
C	AAEL013075	conserved hypothetical protein	MI:0018(two hybrid));MI:0004(affinity chromatography technology)	Mairiang et al. (this study)
NS5	AAEL010507	hypothetical protein	MI:0018(two hybrid));MI:0004(affinity chromatography technology)	Mairiang et al. (this study)
NS5	AAEL014281	conserved hypothetical protein	MI:0018(two hybrid));MI:0004(affinity chromatography technology)	Mairiang et al. (this study)
NS5	AAEL004500	eukaryotic translation elongation factor	MI:0018(two hybrid));MI:0004(affinity chromatography technology)	Mairiang et al. (this study)
NS5	AAEL014396	protein farnesyltransferase alpha subunit	MI:0018(two hybrid));MI:0004(affinity chromatography technology)	Mairiang et al. (this study)
NS3	AAEL014843	heat shock protein	MI:0018(two hybrid));MI:0004(affinity chromatography technology);MI:0064(interologs mapping)	Mairiang et al. (this study)	NS3-HSP90AB1	MI:0018(two hybrid))+Mairiang et al. (this study);MI:0004(affinity chromatography technology)+Mairiang et al. (this study)
NS3	AAEL011708	heat shock protein	MI:0018(two hybrid));MI:0004(affinity chromatography technology);MI:0064(interologs mapping)	Mairiang et al. (this study)	NS3-HSP90AB1	MI:0018(two hybrid))+Mairiang et al. (this study);MI:0004(affinity chromatography technology)+Mairiang et al. (this study)
NS5	AAEL012095	26S protease regulatory subunit	MI:0018(two hybrid));MI:0004(affinity chromatography technology);MI:0064(interologs mapping)	Mairiang et al. (this study)	NS5-PSMC1	MI:0018(two hybrid))+Mairiang et al. (this study)
NS5	AAEL003104	tripartite motif protein trim2,3	MI:0018(two hybrid));MI:0004(affinity chromatography technology);MI:0064(interologs mapping)	Mairiang et al. (this study)	NS5-TRIM2	MI:0018(two hybrid))+Mairiang et al. (this study)
NS3	AAEL012827	endoplasmin	MI:0018(two hybrid));MI:0004(affinity chromatography technology)	Mairiang et al. (this study)
NS5	SIAH2	E3 ubiquitin-protein ligase SIAH2	MI:0018(two hybrid);MI:0064(interologs mapping)	PMID:22014111;Mairiang et al. (this study)	NS5-AAEL009614	MI:0018(two hybrid)+Mairiang et al. (this study)
NS3	TRAF4	TNF receptor-associated factor 4	MI:0018(two hybrid);MI:0004(affinity chromatography technology)	PMID:22014111
NS3	AZI2	5-azacytidine induced 2	MI:0018(two hybrid);MI:0004(affinity chromatography technology)	PMID:22014111
NS3	NFKBIA	NFKBIA; Homo sapiens nuclear factor of kappa light polypeptide gene enhancer in B-cells inhibitor, alpha (NFKBIA), mRNA	MI:0018(two hybrid);MI:0004(affinity chromatography technology)	PMID:22014111;Mairiang et al. (this study)
NS5	MATR3	matrin 3	MI:0018(two hybrid)	PMID:21911577;PMID:22014111
NS2A	GC	group-specific component (vitamin D binding protein)	MI:0018(two hybrid);MI:0037(domain profile pairs)	PMID:21911577;PMID:21358811
NS2A	KIF1B	kinesin family member 1B	MI:0018(two hybrid);MI:0037(domain profile pairs)	PMID:21911577;PMID:21358811
NS3	EIF4G2	eukaryotic translation initiation factor 4 gamma, 2	MI:0018(two hybrid);MI:0037(domain profile pairs)	PMID:21911577;PMID:21358811
NS3	SERPIND1	serpin peptidase inhibitor, clade D (heparin cofactor), member 1	MI:0018(two hybrid);MI:0037(domain profile pairs)	PMID:21911577;PMID:21358811
NS4B	KRT8	keratin 8	MI:0018(two hybrid);MI:0037(domain profile pairs)	PMID:21911577;PMID:21358811
NS4B	UBE2I	ubiquitin-conjugating enzyme E2I (UBC9 homolog, yeast)	MI:0018(two hybrid);MI:0037(domain profile pairs)	PMID:21911577;PMID:21358811
NS5	DDX5	DEAD (Asp-Glu-Ala-Asp) box polypeptide 5	MI:0018(two hybrid);MI:0009(protein complementation assay);MI:0037(domain profile pairs)	PMID:21911577;PMID:21358811
NS5	STAT2	signal transducer and activator of transcription 2, 113kDa	MI:0018(two hybrid);MI:0004(affinity chromatography technology)	PMID:21911577;PMID:19754307;PMID:19279106
NS3	MYCBP2	MYC binding protein 2	MI:0018(two hybrid);MI:0009(protein complementation assay)	PMID:21911577
NS5	CGNL1	cingulin-like 1	MI:0018(two hybrid);MI:0064(interologs mapping)	PMID:21911577;Mairiang et al. (this study)	NS5-AAEL010975	MI:0018(two hybrid)+Mairiang et al. (this study)
NS5	ERC1	ELKS/RAB6-interacting/CAST family member 1	MI:0018(two hybrid);MI:0009(protein complementation assay)	PMID:21911577
NS3	ZBTB8OS	zinc finger and BTB domain containing 8 opposite strand	MI:0018(two hybrid);MI:0009(protein complementation assay)	PMID:21911577
NS5	AKAP9	A kinase (PRKA) anchor protein (yotiao) 9	MI:0018(two hybrid);MI:0009(protein complementation assay)	PMID:21911577
NS5	ANKRD50	ankyrin repeat domain 50	MI:0018(two hybrid);MI:0009(protein complementation assay)	PMID:21911577
NS5	APOB	apolipoprotein B (including Ag(x) antigen)	MI:0018(two hybrid);MI:0009(protein complementation assay)	PMID:21911577
NS5	COPS2	COP9 constitutive photomorphogenic homolog subunit 2 (Arabidopsis)	MI:0018(two hybrid);MI:0009(protein complementation assay)	PMID:21911577
NS5	DCUN1D4	DCN1, defective in cullin neddylation 1, domain containing 4 (S. cerevisiae)	MI:0018(two hybrid);MI:0009(protein complementation assay)	PMID:21911577
NS5	EID1	EP300 interacting inhibitor of differentiation 1	MI:0018(two hybrid);MI:0009(protein complementation assay)	PMID:21911577
NS5	CALR	calreticulin	MI:0018(two hybrid);MI:0009(protein complementation assay)	PMID:21911577
NS5	RILPL2	Rilpl2; Homo sapiens Rab interacting lysosomal protein-like 2 (RILPL2), mRNA	MI:0018(two hybrid);MI:0009(protein complementation assay)	PMID:21911577;Mairiang et al. (this study)
NS3	GOLGB1	GOLGB1; Homo sapiens golgin B1, golgi integral membrane protein (GOLGB1), mRNA	MI:0018(two hybrid)	PMID:21911577;Mairiang et al. (this study)
PrM/M	DYNLT1	DYNLT1 dynein, light chain, Tctex-type 1 [ Homo sapiens ]	MI:0018(two hybrid);MI:0004(affinity chromatography technology)	PMID:21767858
C	H4	Histone 4 [ Homo sapiens ]	MI:0004(affinity chromatography technology);MI:0064(interologs mapping)	PMID:21700306	C-AAEL003863	MI:0004(affinity chromatography technology)+PMID:21700306
C	H2A	Histone 2A [ Homo sapiens ]	MI:0004(affinity chromatography technology);MI:0064(interologs mapping)	PMID:21700306	C-AAEL015390	MI:0004(affinity chromatography technology)+PMID:21700306
C	H2B	Histone 2B [ Homo sapiens ]	MI:0004(affinity chromatography technology);MI:0064(interologs mapping)	PMID:21700306	C-AAEL015390	MI:0004(affinity chromatography technology)+PMID:21700306
NS1	C4BP	complement component 4 binding protein, alpha	MI:0004(affinity chromatography technology);MI:1088(phenotype-based detection assay)	PMID:21642539
NS3	ENO1	enolase 1, (alpha) [Source:HGNC Symbol;Acc:3350]	MI:0018(two hybrid);MI:0037(domain profile pairs)	PMID:21358811;PMID:22014111
NS1	CLU	clusterin [Source:HGNC Symbol;Acc:2095]	MI:0037(domain profile pairs);MI:0004(affinity chromatography technology)	PMID:21358811;PMID:17825259
E	UBE2I	ubiquitin-conjugating enzyme E2I (UBC9 homolog, yeast) [Source:HGNC Symbol;Acc:12485]	MI:0037(domain profile pairs);MI:0018(two hybrid);MI:0004(affinity chromatography technology)	PMID:21358811;PMID:17265167
NS1	STAT3	signal transducer and activator of transcription 3 (acute-phase response factor) [Source:HGNC Symbol;Acc:11364]	MI:0037(domain profile pairs);MI:0018(two hybrid);MI:0004(affinity chromatography technology)	PMID:21358811;PMID:15878791
E	CD209	CD209 molecule [Source:HGNC Symbol;Acc:1641]	MI:0037(domain profile pairs);MI:0686 (unspecified method)	PMID:21358811;PMID:15855154
E	HSP90AA1	heat shock protein 90kDa alpha (cytosolic), class A member 1 [Source:HGNC Symbol;Acc:5253]	MI:0004(affinity chromatography technology);MI:0037(domain profile pairs)	PMID:21358811;PMID:15795242
C	HBB	HBB; Homo sapiens hemoglobin, beta (HBB), mRNA	MI:0018(two hybrid);MI:0037(domain profile pairs)	PMID:21358811;Mairiang et al. (this study)
C	RPL5	Homo sapiens ribosomal protein L5, mRNA (cDNA clone IMAGE:3544216), complete cds	MI:0018(two hybrid);MI:0037(domain profile pairs)	PMID:21358811
NS3	FASN	fatty acid synthase	MI:0018(two hybrid);MI:0009(protein complementation assay)	PMID:20855599;PMID:21911577
NS4A	PTBP1	polypyrimidine tract binding protein 1	MI:0018(two hybrid);MI:0004(affinity chromatography technology)	PMID:19450550
NS5	XPO1	XPO1 exportin 1 (CRM1 homolog, yeast) [ Homo sapiens ]	MI:0018(two hybrid);MI:0004(affinity chromatography technology);MI:0586(inhibitor)	PMID:19297323
E	CANX	calnexin [Source:HGNC Symbol;Acc:1473]	MI:0004(affinity chromatography technology);MI:0037(domain profile pairs)	PMID:19105951;PMID:21358811
E	CALR	calreticulin [Source:HGNC Symbol;Acc:1455]	MI:0004(affinity chromatography technology);MI:0037(domain profile pairs)	PMID:19105951;PMID:21358811
E	HSPA5	HSPA5; Homo sapiens heat shock 70kDa protein 5 (glucose-regulated protein, 78kDa) (HSPA5), mRn/a	MI:0018(two hybrid);MI:0004(affinity chromatography technology);MI:0037(domain profile pairs)	PMID:19105951;PMID:21358811
NS1	HNRNPC	HNRNPC heterogeneous nuclear ribonucleoprotein C (C1/C2) [ Homo sapiens ]	MI:0004(affinity chromatography technology)	PMID:18471994
C	DAXX	DAXX death-domain associated protein [ Homo sapiens ]	MI:0018(two hybrid);MI:0004(affinity chromatography technology)	PMID:17707345
NS3	NRBP1	nrbp1; Homo sapiens nuclear receptor binding protein 1 (NRBP1), mRNA	MI:0018(two hybrid);MI:0004(affinity chromatography technology)	PMID:15084397;Mairiang et al. (this study)
NS5	KPNB1	karyopherin (importin) beta 1	MI:0018(two hybrid);MI:0004(affinity chromatography technology)	PMID:11257177;PMID:11347963;PMID:121052241
C	NAP1L1	NAP1L1; Homo sapiens nucleosome assembly protein 1-like 1 (NAP1L1), transcript variant 1, mRNA	MI:0018(two hybrid);MI:0004(affinity chromatography technology);MI:0064(interologs mapping)	Mairiang et al. (this study)	C-AAEL005567	MI:0018(two hybrid)+Mairiang et al. (this study)
C	BOD1L	BOD1L; Homo sapiens biorientation of chromosomes in cell division 1-like (BOD1L), mRNA	MI:0018(two hybrid);MI:0004(affinity chromatography technology)	Mairiang et al. (this study)
NS5	FMR1	FMR1; Homo sapiens fragile X mental retardation 1 (FMR1), mRNA	MI:0018(two hybrid);MI:0004(affinity chromatography technology)	Mairiang et al. (this study)
C	BIRC2	birc2; Homo sapiens baculoviral IAP repeat-containing 2 (BIRC2), mRNA	MI:0018(two hybrid);MI:0004(affinity chromatography technology)	Mairiang et al. (this study)
NS5	CYTIP	CYTIP; Homo sapiens cytohesin 1 interacting protein (CYTIP), mRNA	MI:0018(two hybrid);MI:0004(affinity chromatography technology)	Mairiang et al. (this study)
NS3	CALCOCO2	CALCOCO2; Homo sapiens calcium binding and coiled-coil domain 2 (CALCOCO2), mRNA	MI:0018(two hybrid);MI:0004(affinity chromatography technology)	Mairiang et al. (this study)
C	ZNF394	ZNF394; Homo sapiens zinc finger protein 394 (ZNF394), mRNA	MI:0018(two hybrid);MI:0004(affinity chromatography technology)	Mairiang et al. (this study)
NS3	RPL24	Homo sapiens ribosomal protein L24, mRNA (cDNA clone MGC:2240 IMAGE:3349215), complete cds	MI:0018(two hybrid);MI:0004(affinity chromatography technology)	Mairiang et al. (this study)
NS3	HSP90AB1	HSP90AB;1 heat shock protein 90kDa alpha (cytosolic), class B member 1	MI:0018(two hybrid);MI:0004(affinity chromatography technology);MI:0064(interologs mapping)	Mairiang et al. (this study)	NS3-AAEL014843 and NS3-AAEL011708	MI:0018(two hybrid)+Mairiang et al. (this study);MI:0004(affinity chromatography technology)+Mairiang et al. (this study)
NS5	FAM192A	fam192a; Homo sapiens family with sequence similarity 192, member A (FAM192A), mRNA	MI:0018(two hybrid);MI:0004(affinity chromatography technology);MI:0064(interologs mapping)	Mairiang et al. (this study)	NS5-AAEL014104	MI:0018(two hybrid)+Mairiang et al. (this study)
NS5	TRIM2	TRIM2; tripartite motif containing 2	MI:0018(two hybrid);MI:0064(interologs mapping)	Mairiang et al. (this study)	NS5-AAEL003104	MI:0018(two hybrid)+Mairiang et al. (this study)
NS5	PSMC1	Homo sapiens cDNA, FLJ93843, Homo sapiens proteasome (prosome, macropain) 26S subunit, ATPase, 1(PSMC1), mRNA	MI:0018(two hybrid);MI:0064(interologs mapping)	Mairiang et al. (this study)	NS5-AAEL012095	MI:0018(two hybrid)+Mairiang et al. (this study);MI:0004(affinity chromatography technology)+Mairiang et al. (this study)
C	RRP12	Rrp12; Homo sapiens ribosomal RNA processing 12 homolog (S. cerevisiae) (RRP12), transcript variant 2, mRNA	MI:0018(two hybrid);MI:0064(interologs mapping)	Mairiang et al. (this study)	C-AAEL011960	MI:0018(two hybrid)+Mairiang et al. (this study)
NS5	EEF1B2	EEF1B2; eukaryotic translation elongation factor 1 beta 2	MI:0018(two hybrid);MI:0064(interologs mapping)	Mairiang et al. (this study)	NS5-AAEL000951	MI:0018(two hybrid)+Mairiang et al. (this study)
NS5	EAF2	EAF2; ELL associated factor 2	MI:0018(two hybrid);MI:0064(interologs mapping)	Mairiang et al. (this study)	NS5-AAEL003973	MI:0018(two hybrid)+Mairiang et al. (this study)
NS5	EAF1	EAF1; ELL associated factor 1	MI:0018(two hybrid);MI:0064(interologs mapping)	Mairiang et al. (this study)	NS5-AAEL003973	MI:0018(two hybrid)+Mairiang et al. (this study)
NS3	RILPL2	Rilpl2; Homo sapiens Rab interacting lysosomal protein-like 2 (RILPL2), mRNA	MI:0018(two hybrid);MI:0004(affinity chromatography technology)	Mairiang et al. (this study)
