# Supplementary material for: Identification of New Protein Interactions between Dengue Fever Virus and Its Hosts, Human and Mosquito
Source: PLoS One. 2013 Jan 11;8(1):e53535. doi: 10.1371/journal.pone.0053535 (PMC3543448; doi:10.1371/journal.pone.0053535)
Supplement: Data S1 — Cytoscape files containing all of the interaction data. Four Cytoscape files combined into a single compressed file include all of the two-hybrid interactions detected between dengue and either human or mosquito proteins, as well as the interactions supported by multiple forms of evidence. The interactions are annotated with information about how they were detected, whether they were conserved among the four serotypes, and whether they were confirmed by co-affinity purification assays. (ZIP) [file pone.0053535.s015.zip]

Archive with 11 entries (8 files):
- Mairiang_Cytoscape_files/
- Mairiang_Cytoscape_files/Aedes_Dengue_PIM_for_Cytoscape_09182012.cys
- __MACOSX/
- __MACOSX/Mairiang_Cytoscape_files/
- __MACOSX/Mairiang_Cytoscape_files/._Aedes_Dengue_PIM_for_Cytoscape_09182012.cys
- Mairiang_Cytoscape_files/Human_Dengue_PIM_for_Cytoscape_09182012.cys
- __MACOSX/Mairiang_Cytoscape_files/._Human_Dengue_PIM_for_Cytoscape_09182012.cys
- Mairiang_Cytoscape_files/Multi_Evi_Aedes_Dengue_09182012.cys
- __MACOSX/Mairiang_Cytoscape_files/._Multi_Evi_Aedes_Dengue_09182012.cys
- Mairiang_Cytoscape_files/Multi_Evi_Human_Dengue_09182012.cys
- __MACOSX/Mairiang_Cytoscape_files/._Multi_Evi_Human_Dengue_09182012.cys
